# Supplementary material for: IgA autoantibodies promote inflammation, Th17 polarization and fibrotic responses in hidradenitis suppurativa
Source: Nat Commun. 2026 Mar 24;17:4469. doi: 10.1038/s41467-026-70883-5 (PMC13187259; doi:10.1038/s41467-026-70883-5)
Supplement: Supplementary file 3 — Source Data [file 41467_2026_70883_MOESM3_ESM.xlsx]

## Sheet: Fig1
Figure 1A			Figure1B			Figure 1C			Figure 1D			Figure 1E				Figure 1F
Ctrl	HS		Ctrl	HS		Ctrl	HS		Ctrl	HS		Ctrl	Lesional	non lesional		Ctrl	Lesional	non lesional
0.000997	0.986233		0.000324	5.93809		136.894	507.441		49.92	51.92		8	1811	67		2	52699	99
0.535887	0.048027		1	0.171943		155.504	492.52		77.52	30.32		24	1436	4		65	66714	129
1.85318	1.46409		0.004334	7.78124		192.563	279.615		31.92	123.52		9	317	22		80	24866	16
	1.40444			11.7942		270.086	333.095		25.12	41.12		5	65	135		7	1542	1924
	1.87905			4.72397			429.958		69.12	67.12		73	526	49		123	3741	57
	14.6213			43.1115			149.057		27.92	75.92		6	93	12		47	55	62
	1398.83			80.4489			301.753			147.12		8	669	171		145	3699	23
	1.64718			12.7286			349.07			27.12		9	350	6		24	711	23
	3.29436			22.3159			478.735			47.52		7	203	56		10	55407	33
	0.076947			0.004809			424.444			139.52			108	35			1150	30
	0.002724			0.007391			533.026			74.32			1522	0			706	16
	57.68			43.1115			392.697			71.92			2114	35			1890	12
	0.040107			0.031907			300.415			47.92			119	157			1681	80
	0.673617			0.678302			358.03			47.12			556	0			73043	70
	13.9288			44.3235			653.852										10174	53
							428.296
							461.544
							495.115
							482.992
							402.266

## Sheet: Fig2
Fig2C
MDA5					Thyrogl					C3
Ctrl	Stage I	Stage II	StageIII		Ctrl	Stage I	Stage II	StageIII		Ctrl	Stage I	Stage II	Stage III
246	281.5	412.5	742		30.8	47.3	105.8	172.3		43	103.8	108.6	125.4
225	354.5	287.5	233		73.8	98.8	79.8	30.3		16.9	148.4	46.8	141.3
194	218.5	303.5	707		22.8	58.3	73.8	181.3		61.5	51.8	45.4	195.7
209	299.5	418	992.5		40.3	86.3	140.3	238.8		59.2	112.9	89.8	863
185.5	355.5	750.5	703		0	72.8	254.3	167.3		74.4	136.9	126	217
	261.5	728.5	351			79.3	147.3	17.8			52.9	41.9	164.1
		546	676.5				137.3	188.8				257.6	215.5
		836	524.5				192.8	100.3				224.2	129.7
		828	698				91.3	150.8				694.7	207
			1076.5					143.3					292.2
C4					Nlrp1					ACE
Ctrl	Stage I	Stage II	Stage III		Ctrl	Stage I	Stage II	Stage III		Ctrl	Stage I	Stage II	Stage III
19.7	87.2	99.9	68		2	41	16.3	164.5		3	1	51	8.5
13.3	127.9	32	69.2		16.3	56.1	16.2	8.3		0	9.5	0	0
44.2	45.7	44.2	137		5.2	5.9	1.6	33.9		0	0	0.5	10
56.1	81.4	65.2	495.5		2.9	20.7	28.5	122		2.5	11	21	53.5
46.2	149.3	38.9	134.6			14.9	19.9	19.1		0	38	13	8.5
	39.4	33.2	67.7			6	10.8	32.3			17.5	11.5	11.5
		128.6	187.6				158.4	38				7	26.5
		193.1	54.9				102	9.4				49	4.5
		439.1	241.9				140.9	170.8				28.5	51.5
			159.8					137.3					50.5
MPO					Il17A					Nucleolin
Ctrl	Stage I	Stage II	Stage III		Ctrl	Stage I	Stage II	Stage III		Ctrl	Stage I	Stage II	Stage III
4714.8	3670.8	4154.8	2958.3		2222.5	1439.5	1608	855		2341.3	1891.3	2466.3	1168.8
4581.3	4311.3	4425.3	1942.3		1701	1775.5	1440.5	401		2504.3	2969.3	1768.3	348.3
4407.8	3524.3	4007.3	2730.8		1190	1560.5	1345.5	955.5		1511.3	1423.3	2101.8	628.8
3541.8	4595.8	3496.3	3747.3		1225.5	1664	1268.5	1119.5		1799.3	2223.8	2836.8	965.8
4050.3	4244.8	4163.3	2400.8		1307.5	1565.5	2034.5	145.5		1743.8	903.3	716.8	497.3
	4482.3	3103.3	2500.8				614.5	315.5			3126.3	372.8	80.3
		3592.3	2634.8				1444	690				459.8	816.3
		2444.3	2831.3				791	498.5				270.8	430.3
			2498.3				621.5	659.5				0	362.3
			3679.8					543					242.8
Fig 2E
E coli			L. casei			P gingivalis
Ctrl	HS		Ctrl	HS		Ctrl	HS
0.517	0.334		1.353	0.142		-1.023	-0.534
0.477	0.006		0.631	0.608		-0.432	-0.542
1.171	1.396		0.239	0.673		0.111	0.554
0.058	0.946		1.168	1.304		-0.746	-0.466
0.479	-0.182		0.336	1.223		-0.705	-1.167
	0.374			0.812			-0.003
	0.341			1.945			-1.042
	1.125			0.537			1.112
	1.519			1.722			-0.989
	1.386			0.883			-0.227
	0.032			1.738			-0.439
	-0.047			-0.13			0.035
	0.877			0.598			-1.209
	0.264			0.1			-0.348
	0.672			0.151			-1.201
	0.393			0.193			-1
	-0.133			0.381			-1.171
	-0.052			1.107			-0.617
	0.299			1.748			3.159
	-0.17

## Sheet: Fig3
Figure 3B
IFN gamma
CD4+	CD4++ IgA	mDC	mDC + IgA	CD4++ mDC + IgA-IC	CD4 + mDC
7.262	7.15	21.41	14.62	538.857	22.314
6.13	0.472	16.204	4.886	264.571	32.388
15.864	14.846	14.506	23.56	833.143	35.444
7.828	12.242	10.544	16.542	737.429	30.464
12.696	3.414	8.734	16.43	283.143	26.842
0	50.0833			746	58.857
7.429	70.9167				0
0	36.75
70.0833	87.5833
66.75	61.75
30.0833	72.5833
5.91667
Figure 3C
TNF
CD4+	CD4++ IgA	CD4++ mDC	CD4++ mDC + IgA	mDC + IgA	mDC
0	0	0	14.2222	0	7.877
0	0	0	80.4444	19.835	0
0	0	0	104.889	5.315	0
	0		60.4444	3.08	0
	0	16		0	0
	0	0	53.7778
	0	39.385	218.325
	2.745	0	342.53
	33.13	0	362.975
	12.575	0	344.545
	3.75	0	436.36
Figure 3D
IFN gamma
CD4+	CD4++ mDC + IgA-IC	CD4++ mDC + IgA-IC + CD89Ab	CD4++ mDC + IgA-IC + CD86/80 Ab
15.917	1659.6	125.397	54.43
4.684	1028.82	86.401	2.559
0.595	1430.85	157.306	8.255
2.254	1473.41	644.825	43.838
1.17	1329.36	173.164	83.894
19.33	1387	18.262	275.796

## Sheet: Fig4
Figure 4A			Figure 4B					Figure 4D			Figure 4E
Ctrl	HS		Ctrl	Stage I	Stage II	Stage III		Ctrl	HS		Ctrl	Stage I	Stage II	Stage III
1.78523	5.85906		1.78523	5.85906	5.25503	5.05369		0.984615	2.61538		0.984615	2.61538	2.06154	2.27692
0.52349	2.72483		0.52349	2.72483	0.966443	1.62416		0.969231	1.43077		0.969231	1.43077	0.969231	1.24615
0.610738	1.24832		0.610738	1.24832	1.68456	4.72483		0.923077	1.18461		0.923077	1.18461	1.10769	1.49231
0.671141	1.5302		0.671141	1.5302	2.73154	15.2953		1.12308	1.03077		1.12308	1.03077	1.16923	5.13846
0.825503	4.26175		0.825503	4.26175	2.4094	7.18792			2.06154				1.38461	1.66154
1.34899	1.10067		1.34899	1.10067	1.79866	3.12752			0.969231				1.30769	1.55385
1.11409	5.25503		1.11409		2.2953	4.84564			1.10769				1.58462	1.86154
1.16107	0.966443		1.16107		2.52349	3.33557			1.16923					1.86154
	1.68456				3.77181	2.46309			1.38461					3.03077
	2.73154				6.71141	2.37584			1.30769
	2.4094					7.33557			1.58462
	1.79866								2.27692
	2.2953								1.24615
	2.52349								1.49231
	3.77181								5.13846
	6.71141								1.66154
	5.05369								1.55385
	1.62416								1.86154
	4.72483								1.86154
	15.2953								3.03077
	7.18792
	3.12752
	4.84564
	3.33557
	2.46309
	2.37584
	7.33557
Figure 4H
TNF				TNF
M2	M2 + IgA	M2 + HS IgA		Macro	Macro + HS IgG	Macro + HS IgA
35.7895	0	1672.63		51.37	2139.76	1260.76
0	25.2632	572.632		52.33	1004.61	1665.54
88.421	193.684	277.895		38.57	3062.6	3014.12
0	98.9474	1051.58		46.89	3369.62	1123.64
0	0	856.842		88.01	2508.86	1665.54
0	541.053	2046.32
Figure 4I
IL-6				IL-6
M2	M2 + IgA	M2 + HS IgA		Macro	Macro + HS IgG	Macro + HS IgA
22.0408	36.3265	236.327		1.86	1037.5	332.01
15.9184	40.4082	285.306		0	372.624	342.846
34.2857	44.4898	356.735		0	1092.63	342.846
26.1225	64.898	317.959		0	540.582	103.362
26.1225	193.469	226.122		0	326.592	306.344
24.0816	107.755	420
Figure4 J
Il1beta				Il-1beta
M2	M2 + IgA	M2 + HS IgA		Macro	Macro + HS IgG	Macro + HS IgA
0	0	225		0	0	324.33
0	0	275		0	0	13.35
0	25	312.5		0	128.76	77.43
0	0	150		0	234.99	703.56
0	25	512.5		0	111.66	467.58
	25	87.5
Figure 4K				Figure 4L
qPCR				IL17A
Naive T cells	Naive T cells + Ctrl sup	Naive T cells + HS sup		Naive T cells	Naive T cells + Ctrl sup	Naive T cells + HS sup		Naive T cells	Naive T cell + sup IgG	Naive T cell + sup IgA
0.959264	1.43396	2.20381		35.7273	88.4545	228.454		12.9091	0	78.3636
0.646176	1.32869	2.04202		26.6364	88.4545	224.818		38.3636	0	94.7273
1.23971	1.58008	2.39496		44.8182	113.909	164.818		47.4545	0	91.0909
1.27456	1.95884	2.15846		37.5455	95.7273	146.636		7.45455	7.45455	58.3636
				28.4546	101.182	141.182		3.81818	18.3636	72.9091

## Sheet: Fig5
Figure 5A			Figure 5B					Figure 5D			Figure 5E
Ctrl	HS		Ctrl	Stage I	Stage II	Stage III		Ctrl IgA	HS IgA		M2 + NETs	M2 + NETs + HS IgA
1.26919	1.78608		1.26919	1.78608	0.762538	1.24872		29212	26606		0.842697	1.80899
0.762538	0.895599		0.762538	0.895599	0.9826	1.54555		28872	28840		0.876404	1.65169
0.839304	1.33572		0.839304	1.33572	1.1259	3.08598		23506	30294		1.37079	3.02247
1.14125	6.72978		1.14125	6.72978	1.01331	1.41249		22572	31676		0.910112	2.30337
0.987718	2.55885		0.987718	2.55885	0.921187	3.59263		23841	32765		1	2.68539
	0.762538				1.44319	1.31013		22879	30626		1.01124	2.08989
	0.9826				1.39202	1.33572		26647	32062
	1.1259				1.05936	2.96315		28759	30490
	1.01331				0.87001	4.92323
	0.921187				2.8045	1.29478
	1.44319				4.35005	1.6479
	1.39202					2.53327
	1.05936					1.25384
	0.87001					1.76049
	2.8045					4.04299
	4.35005					3.05015
	1.24872					2.55374
	1.54555					2.72262
	3.08598
	1.41249
	3.59263
	1.31013
	1.33572
	2.96315
	4.92323
	1.29478
	1.6479
	2.53327
	1.25384
	1.76049
	4.04299
	3.05015
	2.55374
	2.72262
Fibro	Fibro + NETs	Fibro + NETs + HS IgA
0.816	1.448	2.844
0.408	2.288	5.028
0.856	3.308	5.612
1.396	3.652	9.488
0.66	1.82	4.244
